# Supplementary material for: Longitudinal assessment of oral and gut microbiome overlap in patients with Alcohol Use Disorder undergoing inpatient treatment
Source: Front Cell Infect Microbiol. 2025 Nov 19;15:1681781. doi: 10.3389/fcimb.2025.1681781 (PMC12672516; doi:10.3389/fcimb.2025.1681781)
Supplement: Supplementary file 2 [file Table2.csv]

Genus	timept	mean_gut_count	sd_gut_count	mean_oral_count	sd_oral_count
Actinomyces	1	6.123362814	3.317514703	266.1562716	172.49382250702942
Actinomyces	2	6.760531246857143	3.5173530436754765	224.88636028642856	110.64110361131699
Actinomyces	3	5.209023314	3.607928469883454	185.6318579	75.07170499706929
Actinomyces	4	3.858103173	2.796314698965729	156.2073844	70.35559616707647
Actinomyces	5	5.836500581222222	6.149452535885185	156.5816253411111	81.30404188574826
Actinomyces	6	3.948931685428571	3.235418645746818	131.34324799071427	63.60352970864746
Actinomyces	7	5.850210787266667	5.430900388797613	116.69176069733334	73.95529287401382
Actinomyces	8	7.374528037666667	9.027715663671255	150.002632	102.92944107705304
Actinomyces	9	4.563040751058823	4.078044911273238	162.41325055411764	79.35185203722213
Actinomyces	10	4.924356038555556	5.520352275345827	160.1970212261111	93.23274449
Alistipes	1	45.70339156	NA	2	NA
Alistipes	3	277.2053391	NA	2.380476143	NA
Alistipes	4	166.8204821	181.39639881513307	1.618033989	0.8740320485442373
Alistipes	8	441.3037503	NA	1	NA
Alistipes	10	1.5	NA	1	NA
Anaerofustis	3	0.5	NA	2	NA
Anaerostipes	1	293.3133119	93.44571811222374	1	0
Anaerostipes	2	282.2430782	16.998224200071746	1	0
Anaerostipes	3	157.0733175	43.397400900120616	10.578780466666666	16.590934442814987
Anaerostipes	7	632.7205149	NA	1	NA
Anaerostipes	8	57.8230058	NA	2	NA
Anaerostipes	10	232.8528683	123.19327698120121	1	0
Atopobium	1	2.0342023119999997	1.9746800430916853	74.79088262	61.48535194798167
Atopobium	2	2.243228609	2.043924910885349	91.79149829	81.99483150991442
Atopobium	3	1.4331174675454545	1.3288309738275508	59.683428863636365	48.20666084789334
Atopobium	4	13.281883322142857	31.099011311990182	44.80007012714285	42.83704785514775
Atopobium	5	14.785413469444444	35.243097320911545	42.47387551311111	42.62050917497824
Atopobium	6	0.849679369	0.8565360264036491	45.17680072	29.316514324476614
Atopobium	7	6.847124247666667	12.039114063894017	24.66158535	27.26935000103059
Atopobium	8	1.029636152	0.7090028362373567	39.23982932	30.06347180247128
Atopobium	9	0.649810123	0.277715823	29.80184142	21.204827748201527
Atopobium	10	6.816638331	16.84636827463295	42.505660051250004	34.07544341533281
Bacteroides	1	218.2081809	139.85056165641723	5.493746089	6.355116664924854
Bacteroides	2	451.3567465991667	501.72175071597667	2.4547758466666667	2.834705861
Bacteroides	3	631.732666	834.1017613866314	19.613826808000002	39.693583622794165
Bacteroides	4	838.6163863666667	450.4147284071156	2.0272303023333333	0.7200033064923158
Bacteroides	5	530.465981	596.4575454743001	2.331495682	2.2677433404035217
Bacteroides	6	423.72476461785715	527.6405761355096	2.1286281255714288	1.2098619841817735
Bacteroides	7	435.5700623	549.1199273228099	1.25	0.5
Bacteroides	8	408.0136274	357.4928994974647	2.5179461014999998	1.7691607918378798
Bacteroides	9	468.10575087916664	705.7105478842103	1.351521059	0.8610472271680355
Bacteroides	10	543.5516758833334	613.1495908683761	1.2902309548333333	0.4854876236346453
Barnesiella	8	418.5827278	NA	2	NA
Bifidobacterium	1	504.88544706000005	413.16005128419636	2.3231434506666666	1.9440953584786358
Bifidobacterium	2	403.4354867	349.7329725638904	30.75700769	62.997904529347146
Bifidobacterium	3	430.72451295545454	286.9372985813174	16.244322866727273	28.161898113825764
Bifidobacterium	4	257.3853935	245.66433939013496	5.147688648	4.582997760092449
Bifidobacterium	5	633.1204685014286	501.84601019378874	7.515879619571429	7.7683210837042305
Bifidobacterium	6	610.9433057	396.8388383054381	1.951765798	1.1216440984385794
Bifidobacterium	7	718.411649	608.7842554853895	3.2002371430000003	3.292905901385213
Bifidobacterium	8	494.5874451	473.2532784189188	4.695356179	5.546466712353471
Bifidobacterium	9	460.70058165244444	555.2726095145784	6.815514180222222	14.686397750455425
Bifidobacterium	10	554.6495382145455	508.96741095444304	2.292864028363636	2.5077317776115016
Bilophila	10	4.74341649	NA	1	NA
Blautia	1	1237.430725	NA	3.605551275	NA
Blautia	2	357.9819016	139.9426460009386	1.25	0.5
Blautia	3	377.5356937	NA	158.5212919	NA
Blautia	5	588.7229156000001	336.0572232	1	0
Blautia	7	685.4913901	125.64247327435865	1.3333333333333333	0.5773502691896257
Blautia	8	494.0825842	NA	1	NA
Blautia	9	506.5616975	252.88938935069285	1	0
Blautia	10	475.0569751	91.85744866	1.5	0.7071067811865476
Clostridium_IV	1	4.024922359	NA	1.58113883	NA
Clostridium_IV	2	10.24695077	NA	1	NA
Clostridium_IV	3	79.06579539	NA	20.88061302	NA
Clostridium_XVIII	1	110.7871834	NA	1.414213562	NA
Clostridium_XVIII	3	33.41257248	NA	30.03331484	NA
Clostridium_XVIII	10	179.141285	NA	1	NA
Clostridium_XlVa	3	18.75099997	NA	21.9544984	NA
Clostridium_XlVa	8	27.82085549	NA	1	NA
Clostridium_XlVb	3	0.774596669	NA	3.605551275	NA
Clostridium_sensu_stricto	3	20.67365473	NA	17	NA
Clostridium_sensu_stricto	9	157.8404257	NA	37	NA
Collinsella	3	151.0576049	NA	11	NA
Coprococcus	1	1.118033989	NA	2	NA
Coprococcus	3	61.48465878499999	21.817962046852312	8.527726525	9.231599383117596
Coprococcus	4	82.17207555	NA	1	NA
Coprococcus	5	77.37637645999999	13.55701775892172	3.5	2.1213203435596424
Coprococcus	6	205.2084306	NA	4	NA
Coprococcus	8	173.6281947	NA	1	NA
Coprococcus	9	137.761715	100.48467435253578	1	0
Coprococcus	10	155.2948808	NA	1	NA
Desulfovibrio	3	66.97462206	NA	2.915475947	NA
Desulfovibrio	5	8.049844719	NA	8.139410298	NA
Desulfovibrio	6	10.73312629	NA	2.236067977	NA
Desulfovibrio	7	1.341640786	NA	2	NA
Desulfovibrio	8	8.94427191	NA	4.74341649	NA
Desulfovibrio	9	3.130495168	NA	1.914854216	NA
Desulfovibrio	10	7.602631123	NA	2.915475947	NA
Dialister	1	450.1275681	635.1622980426658	4.633513111	4.552777083537388
Dialister	2	218.37204365214288	273.7679077504368	5.542206520714286	6.258163042508804
Dialister	3	309.51110871283333	489.58591502640644	4.014939841166667	6.797522318906814
Dialister	4	158.4557943	224.00119259200167	3.452221998	4.349175723667073
Dialister	5	237.79150371833333	462.85110019946495	3.956888863	4.6110342255644285
Dialister	6	146.487067	233.23962781437223	4.019193137	3.4813945707892353
Dialister	7	62.29648515	91.38401133398885	2.2400106016666665	1.9609920124169282
Dialister	8	19.237812696666666	32.54627234874477	3.028766330333333	1.4106246049388886
Dialister	9	162.6925696	302.4858215517492	4.790977258	4.582103355298538
Dialister	10	81.94980841014286	129.07016972997351	3.3230332225714285	4.076398562969783
Dorea	3	10.46900186	NA	21.83460556	NA
Dorea	4	218.2521478	NA	2	NA
Dorea	8	25.13165335	NA	2	NA
Eggerthella	2	18.92617235	NA	1	NA
Eggerthella	3	0.632455532	NA	4.527692569	NA
Eisenbergiella	1	2.34520788	NA	1	NA
Eisenbergiella	3	7.582875444	NA	4	NA
Enterococcus	4	0.632455532	NA	1	NA
Enterococcus	8	53.02263668	NA	1	NA
Erysipelotrichaceae_incertae_sedis	3	173.0485481	NA	1	NA
Escherichia/Shigella	1	23.12286026	NA	1	NA
Escherichia/Shigella	3	926.3826184	1298.1864875813242	13	16.97056274847714
Escherichia/Shigella	9	1.290994449	NA	2	NA
Eubacterium	1	2.202938637	1.7012121344408988	27.78094573	37.873976664543825
Eubacterium	2	20.309310822444445	28.23492306587392	14.506584768555555	23.205237335123336
Eubacterium	3	16.968802862222223	19.637774710188797	14.45634381	19.123917547364655
Eubacterium	4	24.700924494777777	23.60794083	15.937766010666667	18.238770054712273
Eubacterium	5	47.94237394127273	54.86591225728133	15.258196269818182	13.112571243724956
Eubacterium	6	24.6540199	27.76028617998636	9.740595741	13.03548101209499
Eubacterium	7	25.79197856	41.927898978472676	9.927659541699999	7.639437832443974
Eubacterium	8	43.418527723222226	40.44329835885465	13.49090042	13.733901726775628
Eubacterium	9	21.05523445890909	32.086520725755165	11.721313913818182	8.464940253269804
Eubacterium	10	33.81343403972727	46.450423539254075	10.285541693363637	12.55169558100102
Faecalibacterium	1	339.066955	NA	1	NA
Faecalibacterium	3	82.69703743	NA	17	NA
Faecalibacterium	4	201.0228843	NA	1	NA
Faecalibacterium	5	31.77735042	NA	1	NA
Faecalibacterium	10	86.01046448	NA	1	NA
Fusicatenibacter	1	414.1685647	NA	3	NA
Fusicatenibacter	2	118.8991169	NA	1	NA
Fusicatenibacter	3	53.67681064	NA	19.81161276	NA
Fusicatenibacter	8	99.65239586	NA	2	NA
Fusicatenibacter	9	372.3268054	NA	2	NA
Gemella	1	1.6689201083333334	1.5880990231370586	128.38650035366666	162.5716297041376
Gemella	2	5.7636045828461535	15.090149129876112	141.12639414153847	87.82363072816443
Gemella	3	2.7709809667777776	2.5664903161095065	105.93652148555556	88.02533779948361
Gemella	4	3.3982066194444442	4.946838964027301	136.33168436666668	83.98172905704575
Gemella	5	1.2810316522727272	1.1134871783023061	165.7712450018182	114.36968026096103
Gemella	6	1.768423916	2.374090902827862	155.4884152	64.75571817642253
Gemella	7	2.46154912	3.612996528404408	198.98528862999999	97.66366425105863
Gemella	8	1.4711026882727274	2.2359433285204258	166.0114496	80.90907515646077
Gemella	9	1.6138415022857142	2.2461457324864673	141.18945830214287	94.21806377963998
Gemella	10	1.6445024906363637	1.9849868297596285	108.84006722727273	67.23097308
Gemmiger	1	593.5160767	NA	2	NA
Gemmiger	2	643.745809	NA	1	NA
Gemmiger	3	753.4421013	NA	133	NA
Gemmiger	8	493.0571299	NA	1	NA
Gemmiger	10	389.1357946	NA	1	NA
Granulicatella	1	2.8466318543333333	2.6792469016551435	236.03693696333332	165.38922746694294
Granulicatella	2	16.000798543266665	44.82793826701164	347.5367464	207.3378996360528
Granulicatella	3	8.558297894133334	9.294134316048202	326.85280104866666	199.12678960877295
Granulicatella	4	6.783416877533333	9.093216330011051	379.7343875	218.77021124425994
Granulicatella	5	3.9435307875384615	3.356147064	350.16913239999997	137.93067096742047
Granulicatella	6	8.288186404	11.695486599940672	348.1987971	180.2741667947641
Granulicatella	7	5.7667745835833335	9.142466998	301.04960988833335	114.3081647734338
Granulicatella	8	5.037333579230769	6.163029436846327	382.88757904846153	210.1972929326088
Granulicatella	9	4.438012812857143	5.8993041215587905	400.6418428785714	142.80056263131826
Granulicatella	10	5.163961712	8.043642033860383	393.9564363	259.1172478223457
Holdemanella	2	634.1887578	896.2458868504438	1	0
Holdemanella	3	1436.789825	NA	1	NA
Holdemanella	9	42.76476334	59.84605277931264	1	0
Holdemanella	10	727.5814731	NA	1	NA
Intestinimonas	3	6.350852961	NA	1	NA
Lachnospiracea_incertae_sedis	1	289.1567049	NA	3.535533906	NA
Lachnospiracea_incertae_sedis	2	554.2885056	322.9314220735187	1.395284708	0.48741574991661435
Lachnospiracea_incertae_sedis	3	298.1187072	284.43251340055235	16.466338486666668	26.788484065964607
Lachnospiracea_incertae_sedis	4	315.35740169999997	0.13565546612212506	1	0
Lachnospiracea_incertae_sedis	5	408.0417393	158.96439228228192	1	0
Lachnospiracea_incertae_sedis	8	103.5152163	NA	1	NA
Lachnospiracea_incertae_sedis	9	237.17725769999998	10.56394210711058	1.5	0.7071067811865476
Lachnospiracea_incertae_sedis	10	359.2803423	320.80160461351073	1.116227766	0.2598931856489388
Lactobacillus	1	24.691142017999997	39.58435623520732	14.266326099999999	21.823334062189687
Lactobacillus	2	87.25082385633334	134.81154432078176	154.57995155700002	283.6790198468218
Lactobacillus	3	34.944380056199996	67.48555648	39.144870728499995	87.75609568401305
Lactobacillus	4	10.358081362714286	9.073965075197563	15.051126747428572	14.132675409945621
Lactobacillus	5	4.309505041	3.2621639860425087	44.31927773	105.22473430511819
Lactobacillus	6	10.70179504	9.675374410231061	24.0548415	62.697993929889066
Lactobacillus	7	12.50989328	13.164999923273305	49.54931367	129.7187566272747
Lactobacillus	8	16.785902953166666	17.249509990964494	33.350095462750005	108.87261264654555
Lactobacillus	9	50.91821146	108.01654061889883	52.015820027900006	136.27671794011087
Lactobacillus	10	102.0699487	258.25291342385617	8.356520119083333	9.714201682429794
Lactococcus	3	15.91225942	NA	1	NA
Lactococcus	4	6.887211913	5.092408478189978	1	0
Lactococcus	6	19.83935483	NA	7.64852927	NA
Lactococcus	8	12.45278261	3.2025631350897346	3.652380053	3.751031843520469
Lactococcus	9	1.170820393	0.24157651651050205	1	0
Megasphaera	1	85.02077037	125.34894553800261	47.05543792	39.06572686615427
Megasphaera	2	28.399422368499998	48.91009605087028	44.19035177	42.41277179
Megasphaera	3	53.782832716375005	102.91040155644038	36.10531271	26.937982961340396
Megasphaera	4	101.74563550814285	141.99769926242098	35.24623093	38.42439711130352
Megasphaera	5	169.4731781737143	321.54483698290073	22.472510335285715	24.38751031058574
Megasphaera	6	167.31769341642857	371.03362963083543	17.83122688857143	20.893904347926973
Megasphaera	7	88.18230158099999	206.17194749999084	19.30458973	19.597117824988832
Megasphaera	8	133.24679300683334	210.93465954008067	32.15104806383333	25.456278798092793
Megasphaera	9	104.30482621633334	205.1851940776218	17.046232180166665	13.773325504299208
Megasphaera	10	40.784052577714284	89.43597404937667	22.37939196185714	17.55391555378868
Mogibacterium	1	3.261340255	3.198018057054126	27.50902667	19.668254540937482
Mogibacterium	2	5.627041930888889	13.525951560942916	19.53060546	19.557604187435683
Mogibacterium	3	4.814643304	10.913973210747523	21.79010221	13.667121984915388
Mogibacterium	4	20.860183924666664	32.18705648637101	22.616310758666668	17.529108702836997
Mogibacterium	5	22.70727526	45.55337079726008	30.625838639857143	24.334723885063717
Mogibacterium	6	23.872176722000003	38.90885468768805	30.88683953	12.877781776091993
Mogibacterium	7	21.68839784	39.80377661	23.416994340285715	15.491990579144359
Mogibacterium	8	18.69601135742857	31.16278259797519	21.489863118428573	17.425877060849395
Mogibacterium	9	17.24732638	30.42024199559293	20.30141045	10.194456029346098
Mogibacterium	10	12.88871179	24.519085474590668	23.59912349	18.754622151220183
Odoribacter	2	2.569046516	NA	2	NA
Odoribacter	6	0.894427191	NA	1	NA
Odoribacter	9	0.447213595	NA	1	NA
Oscillibacter	3	19.01753577	NA	7	NA
Parabacteroides	1	108.4407672	NA	2.236067977	NA
Parabacteroides	3	136.0926155	NA	9.219544457	NA
Parabacteroides	4	109.3887107	15.126794763658381	1	0
Parabacteroides	8	61.98386887	NA	2	NA
Parabacteroides	10	76.24434405	NA	1	NA
Parasutterella	3	1.118033989	NA	3.16227766	NA
Phascolarctobacterium	3	23.83275058	NA	21.26029163	NA
Phascolarctobacterium	4	388.3135331	NA	1	NA
Phascolarctobacterium	8	19.17811252	NA	1	NA
Prevotella	1	47.13941491966666	80.16616080519738	1095.9796941333334	766.5533350150668
Prevotella	2	94.02484214571429	127.26445786546334	1260.1973725285713	523.8338363467844
Prevotella	3	18.26948637	31.78654271	1349.142492	567.2871708835273
Prevotella	4	52.43200791533334	121.04038188618175	1068.7861425833335	542.6217354237438
Prevotella	5	66.75813451016666	214.4475674563355	1019.0550681833333	631.1543656377459
Prevotella	6	119.18484760411111	330.5684779550286	950.4482669555556	427.27698519673396
Prevotella	7	96.05584856311111	276.57387477250523	991.3350201555555	370.43277916131075
Prevotella	8	74.12431074	181.02199546558884	952.6527075	359.46291524285704
Prevotella	9	20.43415274	36.848516471378545	884.9567169833333	391.05108445280547
Prevotella	10	32.53882749	58.04992189801118	1084.1950615876922	575.6603739361464
Propionibacterium	1	1	NA	2.549509757	NA
Propionibacterium	2	4.898243606333333	7.089486184	2.1573786516666664	2.0046386282822284
Propionibacterium	3	3.839385407	2.2105202159279416	1.116227766	0.2598931856489388
Propionibacterium	4	0.5	NA	7.071067812	NA
Propionibacterium	5	2.296338193	2.5404058351493783	1.290569415	0.4109272075038162
Propionibacterium	6	1	NA	2	NA
Propionibacterium	7	1	NA	1.58113883	NA
Propionibacterium	8	2.15255845	3.7067223447821993	1.7330576061666667	0.771889629
Propionibacterium	9	3.9278875825000004	3.105382147255492	2.9411507319999997	1.9233472767972284
Propionibacterium	10	1.36037961	0.31472364847792467	3.314192294	3.059007598724867
Romboutsia	3	7.38241153	NA	1	NA
Roseburia	1	1.732050808	NA	1	NA
Roseburia	3	56.53494495	NA	46	NA
Roseburia	10	17.73414785	NA	1	NA
Ruminococcus	1	5.531726674	NA	1	NA
Ruminococcus	3	114.5600279	NA	15	NA
Ruminococcus	8	152.6767828	NA	1	NA
Ruminococcus	9	327.3924251	NA	1	NA
Ruminococcus2	1	202.3814468	NA	1.58113883	NA
Ruminococcus2	3	25.50490149	NA	19.03286631	NA
Ruminococcus2	4	86.55345169	NA	3	NA
Ruminococcus2	7	83.27364529	NA	1	NA
Ruminococcus2	8	80.60086848	NA	4	NA
Streptococcus	1	185.48874516749999	200.68607460264832	1857.11488	1155.550213583724
Streptococcus	2	261.14486413093334	392.1859708524355	1580.3508159933333	641.6044996390495
Streptococcus	3	211.887262	334.3915280617185	1481.241422	614.5124133984361
Streptococcus	4	327.3574936	450.0253786856414	1659.890579135294	813.819333
Streptococcus	5	260.92942	478.8203414141504	1626.2143514111112	757.0538524000308
Streptococcus	6	280.11606827357144	464.4669762463442	1969.6661743214286	863.0447734
Streptococcus	7	457.9187130824375	572.6269253185847	1775.205768	722.7809224854225
Streptococcus	8	349.62725392777776	389.7254914680136	1896.785000488889	819.3194637322329
Streptococcus	9	493.2069035472222	516.3475264176948	1750.743933388889	592.6971369288611
Streptococcus	10	578.4692881	582.3492698505136	1872.0536222222222	761.8595838804079
Veillonella	1	17.34712242	21.069008642171816	754.1730635	160.03828858997704
Veillonella	2	7.741827968	11.632048623682591	498.0321979	161.44071791937284
Veillonella	3	10.593829344545455	22.746601018003076	565.7885545090909	197.08278145928796
Veillonella	4	9.022031307125001	19.380673765553354	622.6200859	176.0974685250221
Veillonella	5	11.870622584909091	26.870097716998963	489.60270702727274	174.7797133525543
Veillonella	6	23.08110333	65.96536162800481	462.3275916636364	111.85400216147178
Veillonella	7	37.24974537642857	65.85260725076984	374.7737960142857	155.95641103032253
Veillonella	8	32.249808382454546	80.20838389297856	538.4418526	218.05134373517092
Veillonella	9	13.493525969090909	21.105976229217877	517.1614356272727	184.16567120241604
Veillonella	10	36.9971508	55.81829813149108	598.4732301	210.22094956881764
